# Supplementary material for: Regulatory motifs found in the small heat shock protein (sHSP) gene family in tomato
Source: BMC Genomics. 2018 Dec 11;19(Suppl 8):860. doi: 10.1186/s12864-018-5190-z (PMC6288846; doi:10.1186/s12864-018-5190-z)
Supplement: Supplementary file 1 — HSFA1E and HSF21 TFBS associated to heat stress and ripening in tomato: building, quality controls and scanning for the promoter regions of sHSP gene family. (1) Gene IDs used to build HSFA1E and HSF21 PWMs. (2) Positive hits obtained with XXmotif tool. (3) PWM of the found TFBS in tomato and the corresponding known in Arabidopsis for heat stress (HSF1AE) and ripening (HSF21). (4) RSAT matrix-distrib output with theoretical distribution of weight scores (left) and corresponding decreasing cumulative distribution functions (right), for HSF1AE and HSF21 PWMs. (5) RSAT matrix-scan output table and location of the HSFA1E (red-squares) and HSF21 (blue-squares) motifs found in the promoter regions of 33 sHSPs in tomato. Differential sHSP gene expression during ripening according to [14] is indicated for up-regulation (UP), down-regulation (DOWN), not differentially expressed (NDE) and not expressed (NE) genes. (XLSX 137 kb) [file 12864_2018_5190_MOESM1_ESM.xlsx]

## Sheet: 1. Tomato Genes used for HSE
Gene ID	Gene Type	Gene Description
SOLYC01G104740	Heat Stress Genes 10s (N=23)	multiprotein bridging factor 1 (AHRD V1 ***- C8C4P8_WHEAT);
SOLYC02G079930	Heat Stress Genes 10s (N=23)	phosphosulfolactate synthase psr
SOLYC03G007890	Heat Stress Genes 10s (N=23)	Hsp90-2
SOLYC03G082420	Heat Stress Genes 10s (N=23)	sHSP
SOLYC03G115230	Heat Stress Genes 10s (N=23)	Hsp100-1
SOLYC04G011440	Heat Stress Genes 10s (N=23)	chaperone protein DnaJ (AHRD V1 *-*- C7DHA9_9EURY); contains Interpro domain(s) IPR003095 Heat shock protein DnaJ
SOLYC04G014480	Heat Stress Genes 10s (N=23)	sHSP
SOLYC04G077430	Heat Stress Genes 10s (N=23)	chaperone protein DnaJ (AHRD V1 *-*- Q0YS80_9CHLB); contains Interpro
SOLYC05G014280	Heat Stress Genes 10s (N=23)	sHSP
SOLYC05G056400	Heat Stress Genes 10s (N=23)	protein disulfide isomerase (AHRD V1 **** Q6IV17_IPOBA); contains
SOLYC06G036290	Heat Stress Genes 10s (N=23)	heat shock protein 90; Hsp90
SOLYC06G076020	Heat Stress Genes 10s (N=23)	heat shock protein 70 kD; Hsc1
SOLYC08G062340	Heat Stress Genes 10s (N=23)	sHSP
SOLYC08G062450	Heat Stress Genes 10s (N=23)	sHSP
SOLYC08G062960	Heat Stress Genes 10s (N=23)	heat stress transcription factor A3 (AHRD V1 *-** D1M7W9_SOLLC); contains Interpro domain(s) IPR000232 Heat shock factor (HSF)-type, DNA-binding
SOLYC08G078700	Heat Stress Genes 10s (N=23)	sHSP
SOLYC09G005120	Heat Stress Genes 10s (N=23)	chaperone protein DnaJ (AHRD V1 *-*- C7DHA9_9EURY); contains Interpro domain(s) IPR003095 Heat shock protein DnaJ
SOLYC09G007270	Heat Stress Genes 10s (N=23)	ascorbate peroxidase (AHRD V1 **** B9VRH6_CITMA); contains Interpro domain(s) IPR002207 Plant ascorbate peroxidase
SOLYC09G015000	Heat Stress Genes 10s (N=23)	sHSP
SOLYC09G015020	Heat Stress Genes 10s (N=23)	sHSP
SOLYC09G075950	Heat Stress Genes 10s (N=23)	Hsp70-15
SOLYC11G020330	Heat Stress Genes 10s (N=23)	sHSP
SOLYC11G066100	Heat Stress Genes 10s (N=23)	heat shock protein (AHRD V1 ***- B2D2G5_CAPSN); contains Interpro domain(s) IPR013126 Heat shock protein 70
SOLYC01G104740	Ripening Genes 5t (N=25)	multiprotein bridging factor 1 (AHRD V1 ***- C8C4P8_WHEAT);
SOLYC02G079930	Ripening Genes 5t (N=25)	phosphosulfolactate synthase psr
SOLYC03G007890	Ripening Genes 5t (N=25)	Hsp90-2
SOLYC03G082420	Ripening Genes 5t (N=25)	sHSP
SOLYC03G115230	Ripening Genes 5t (N=25)	Hsp100-1
SOLYC04G011440	Ripening Genes 5t (N=25)	chaperone protein DnaJ (AHRD V1 *-*- C7DHA9_9EURY); contains Interpro domain(s) IPR003095 Heat shock protein DnaJ
SOLYC04G014480	Ripening Genes 5t (N=25)	sHSP
SOLYC04G077430	Ripening Genes 5t (N=25)	chaperone protein DnaJ (AHRD V1 *-*- Q0YS80_9CHLB); contains Interpro
SOLYC05G014280	Ripening Genes 5t (N=25)	sHSP
SOLYC06G036290	Ripening Genes 5t (N=25)	heat shock protein 90; Hsp90
SOLYC06G053950	Ripening Genes 5t (N=25)	heat stress transcription factor A-2c (AHRD V1 *-*- HFA2C_ORYSJ)
SOLYC06G076520	Ripening Genes 5t (N=25)	sHSP
SOLYC06G076560	Ripening Genes 5t (N=25)	sHSP
SOLYC06G076570	Ripening Genes 5t (N=25)	sHSP
SOLYC08G062340	Ripening Genes 5t (N=25)	sHSP
SOLYC08G062450	Ripening Genes 5t (N=25)	sHSP
SOLYC08G078700	Ripening Genes 5t (N=25)	sHSP
SOLYC09G005120	Ripening Genes 5t (N=25)	chaperone protein DnaJ (AHRD V1 *-*- C7DHA9_9EURY); contains Interpro domain(s) IPR003095 Heat shock protein DnaJ
SOLYC09G007270	Ripening Genes 5t (N=25)	ascorbate peroxidase (AHRD V1 **** B9VRH6_CITMA); contains Interpro domain(s) IPR002207 Plant ascorbate peroxidase
SOLYC09G015000	Ripening Genes 5t (N=25)	sHSP
SOLYC09G015020	Ripening Genes 5t (N=25)	sHSP
SOLYC09G075950	Ripening Genes 5t (N=25)	Hsp70-15
SOLYC09G082690	Ripening Genes 5t (N=25)	early light-induced protein 7 (AHRD V1 ***- B2BJD6_RHOCT)
SOLYC11G020330	Ripening Genes 5t (N=25)	sHSP
SOLYC11G066100	Ripening Genes 5t (N=25)	heat shock protein (AHRD V1 ***- B2D2G5_CAPSN); contains Interpro domain(s) IPR013126 Heat shock protein 70

## Sheet: 2.Positive hits HSFx of XXmotif
upstream site	site	downstream site	seq nb	start pos	strand	site p_value
HSF1AE
Motif 1: R G A A B D T T C Y R G A	E-Value: 8.59e-05
GTACCTTCTACCAATATCCT	AGAACTTTCTGGA	TGTCAACAAAGACAAAGTGA	9	939	+	0.0017382
CAGATGAAGGGTATCCAATT	GGAACATTCTAGC	CAAAGGATAGCTACACCCCT	10	329	+	0.0068261
GAAGTGTCAGGAACAGGCGA	AGAACATTCCAGA	TGTCTTAACTGGACAAAAAA	10	809	+	0.0073805
TATTCCAAAAGCAGATGTGG	AGAAGTTTCTGGA	TAGGCCCATCACACAATTGA	12	811	-	0.0054717
AAATTTTTATTATTAAGTCA	GGAATGTTCTAGA	CAATTATCGAAA	15	976	+	0.0038833
GGGTTATATAGTGGAAAAGT	GGAAAGTTCTGGA	GGATGATCAAAGAAGAATGA	16	868	-	0.0026721
AACTTTTAGAAGCATCATGT	AGAATGTTCCAGA	ATTGTGGCGTGAGGATGTGT	17	897	-	0.0073805
ATAGATTTCGCGGGGGGTGG	GGAAGGTTCCAGA	TCATTCGGCTAGTTTTTGAT	18	942	-	0.0011871
TCATTCGGTTTCTTCAAAAT	AGAACTTTCTGGC	TCTTTCCCATTTACTCAGCA	21	237	+	0.0036785
CGAACGGCTGTAATCTGATC	CGAACGTTCTGGA	CTCTGAAACTTTTTTTCCTT	24	869	+	0.00051156
HSF21
Motif 1: W S K R G W A W G T T C Y A G R	E-Value: 7.53e-05
GTCATGGAGTAAAAAATATT	TCGAGTAAGTTCCAGG	CATTTCTTTTTTCTTTTTCT	5	862	+	0.00010262
TTTTTTTGGGTTGTTTTTAT	TCTGGTAAGTTCTAGG	CTCATCGTTTAAACTTCGAG	5	917	+	8.14e-05
TCACTTTGTCTTTGTTGACA	TCCAGAAAGTTCTAGG	ATATTGGTAGAAGGTACATG	9	936	-	0.00013961
AACAAATTTTTATTATTAAG	TCAGGAATGTTCTAGA	CAATTATCGAAA	13	973	+	0.00062073
TTAGGGTTATATAGTGGAAA	AGTGGAAAGTTCTGGA	GGATGATCAAAGAAGAATGA	14	868	-	0.00077395
AATATAAGAATGGGATTTGG	ACTAGAAAGTTCTAGA	GAAAAACACATGGAAGAAAG	15	945	-	0.00061785
AGAAACTTTTAGAAGCATCA	TGTAGAATGTTCCAGA	ATTGTGGCGTGAGGATGTGT	16	897	-	0.00050699
TTAATAGATTTCGCGGGGGG	TGGGGAAGGTTCCAGA	TCATTCGGCTAGTTTTTGAT	17	942	-	4.0618e-05

## Sheet: 3. HSF1AE_HSF21_PWM
AC HSF1AE
XX
NA unknown
XX
DE unknown
XX
OS Solanum lycopersicum
XX						Tomtom
P0	A	C	G	T		Name	HSF_tnt.HSFA1E_col_a_m1 (HSFA1E)
0	0.48639	0.10452	0.37725	0.03184	R	Database	ArabidopsisDAPv1
1	0.03184	0.01361	0.92271	0.03184	G	p-value	7.61e-06
2	0.94093	0.01361	0.01361	0.03184	A	E-value	0.00663
3	0.94093	0.01361	0.01361	0.03184	A	q-value	0.00401
4	0.12275	0.46816	0.19543	0.21366	B	Overlap	13
5	0.21366	0.01361	0.46816	0.30457	D	Offset	0
6	0.03184	0.01361	0.01361	0.94093	T	Orientation	Normal
7	0.03184	0.01361	0.01361	0.94093	T
8	0.03184	0.92271	0.01361	0.03184	C
9	0.03184	0.28634	0.01361	0.66821	Y
10	0.48639	0.01361	0.46816	0.03184	R
11	0.03184	0.01361	0.92271	0.03184	G
12	0.75912	0.19543	0.01361	0.03184	A
XX
//
AC HSF21
XX
NA unknown
XX
DE unknown
XX
OS Solanum lycopersicum
XX
P0	A	C	G	T		Name	HSF_tnt.HSF21_col_a_m1 (HSF21)
0	0.26106	0.01166	0.01166	0.71561	W	Database	ArabidopsisDAPv1
1	0.03379	0.57985	0.35257	0.03379	S	p-value	2.8e-06
2	0.14743	0.1253	0.23894	0.48834	K	E-value	0.00244
3	0.48834	0.01166	0.46621	0.03379	R	q-value	0.00446
4	0.03379	0.01166	0.92076	0.03379	G	Overlap	16
5	0.71561	0.01166	0.01166	0.26106	W	Offset	3
6	0.94288	0.01166	0.01166	0.03379	A	Orientation	Reverse Complement
7	0.60198	0.01166	0.1253	0.26106	W
8	0.03379	0.01166	0.92076	0.03379	G
9	0.03379	0.01166	0.01166	0.94288	T
10	0.03379	0.01166	0.01166	0.94288	T
11	0.03379	0.92076	0.01166	0.03379	C
12	0.03379	0.35257	0.01166	0.60198	Y
13	0.82925	0.01166	0.1253	0.03379	A
14	0.03379	0.01166	0.92076	0.03379	G
15	0.60198	0.01166	0.35257	0.03379	R
XX
//

## Sheet: 4. HSF1AE_HSF21_matrix-distrib
HSF1AE
HSF21

## Sheet: 5. HSF1AE_HSF21_matrix-scan
Matrix scanning
Pseudo counts 1
Background model
Method file
Markov order 2
Strand sensitive
Background pseudo-frequency 0.01
Residue probabilities
a 0.32273
c 0.18135
g 0.17510
t 0.32083
Thresholds lower upper
pval NA 0.0001
score 1 NA
Output columns
1 seq_id
2 ft_type
3 ft_name
4 strand
5 start
6 end
7 sequence
8 weight
seq_id	ft_type	ft_name	strand	start	end	sequence	weight(score)	p_value	ln_p_value	sig	rank	rank_pm
Solyc01g009200_SL2.50ch01:3242560..3241561	limit	START_END	D	-1000	-1	.	NA	NA	NA	NA
Solyc01g009220_SL2.50ch01:3248795..3247796	limit	START_END	D	-1000	-1	.	NA	NA	NA	NA
Solyc01g098790_SL2.50ch01:89212645..89213644	limit	START_END	D	-1000	-1	.	NA	NA	NA	NA
Solyc01g098810_SL2.50ch01:89222141..89223140	limit	START_END	D	-1000	-1	.	NA	NA	NA	NA
Solyc01g102960_SL2.50ch01:91609881..91610880	limit	START_END	D	-1000	-1	.	NA	NA	NA	NA
Solyc01g102960_SL2.50ch01:91609881..91610880	site	HSF21_10s	R	-113	-98	TATGGAATGTTCAAGA	8	3.6e-06	-12.532	5.443	1	1
Solyc01g102960_SL2.50ch01:91609881..91610880	site	HSF1AE_5t	R	-113	-101	GGAATGTTCAAGA	6.9	1.1e-05	-11.455	4.975	2	1
Solyc02g080410_SL2.50ch02:44641649..44640650	limit	START_END	D	-1000	-1	.	NA	NA	NA	NA
Solyc02g093600_SL2.50ch02:54401405..54402404	limit	START_END	D	-1000	-1	.	NA	NA	NA	NA
Solyc02g093600_SL2.50ch02:54401405..54402404	site	HSF1AE_5t	D	-27	-15	TGAACATGCTAGA	6.1	5.9e-05	-9.742	4.231	1	1
Solyc03g082420_SL2.50ch03:52354325..52353326	limit	START_END	D	-1000	-1	.	NA	NA	NA	NA
Solyc03g082420_SL2.50ch03:52354325..52353326	site	HSF21_10s	D	-759	-744	TTGGTTAAGTCCTAGA	6.7	4.4e-05	-10.04	4.36	1	1
Solyc03g113930_SL2.50ch03:63977540..63978539	limit	START_END	D	-1000	-1	.	NA	NA	NA	NA
Solyc03g113930_SL2.50ch03:63977540..63978539	site	HSF21_10s	R	-208	-193	TCTGGAATGTTCCACG	8.5	1.2e-06	-13.639	5.923	1	1
Solyc03g113930_SL2.50ch03:63977540..63978539	site	HSF1AE_5t	D	-205	-193	GGAACATTCCAGA	7.7	1.4e-06	-13.506	5.866	2	1
Solyc03g113930_SL2.50ch03:63977540..63978539	site	HSF21_10s	D	-208	-193	CGTGGAACATTCCAGA	6.4	7.2e-05	-9.543	4.144	3	2
Solyc03g113930_SL2.50ch03:63977540..63978539	site	HSF21_10s	D	-158	-143	TCCAGAAACTTGTAGA	6.2	0.0001	-9.193	3.992	4	3
Solyc03g123540_SL2.50ch03:70368347..70367348	limit	START_END	D	-1000	-1	.	NA	NA	NA	NA
Solyc03g123540_SL2.50ch03:70368347..70367348	site	HSF1AE_5t	D	-72	-60	AGAACGTACTAGA	7.9	8e-07	-14.036	6.096	1	1
Solyc03g123540_SL2.50ch03:70368347..70367348	site	HSF21_10s	D	-115	-100	TCGTAAATGTTCTAGA	7.9	4.3e-06	-12.349	5.363	2	1
Solyc03g123540_SL2.50ch03:70368347..70367348	site	HSF21_10s	R	-75	-60	TCTAGTACGTTCTTGC	6.9	3e-05	-10.409	4.521	3	2
Solyc03g123540_SL2.50ch03:70368347..70367348	site	HSF21_10s	D	-75	-60	GCAAGAACGTACTAGA	6.6	5.1e-05	-9.881	4.291	4	3
Solyc03g123540_SL2.50ch03:70368347..70367348	site	HSF1AE_5t	R	-75	-63	AGTACGTTCTTGC	6	7.3e-05	-9.531	4.139	5	2
Solyc04g014480_SL2.50ch04:4721700..4722699	limit	START_END	D	-1000	-1	.	NA	NA	NA	NA
Solyc04g072250_SL2.50ch04:59252089..59251090	limit	START_END	D	-1000	-1	.	NA	NA	NA	NA
Solyc04g072250_SL2.50ch04:59252089..59251090	site	HSF21_10s	D	-249	-234	TCGAGTATGTTCAAAA	6.4	7.2e-05	-9.543	4.144	1	1
Solyc04g072250_SL2.50ch04:59252089..59251090	site	HSF1AE_5t	D	-209	-197	GCAACATTCCAGA	6	7.3e-05	-9.531	4.139	2	1
Solyc04g082720_SL2.50ch04:66302776..66301777	limit	START_END	D	-1000	-1	.	NA	NA	NA	NA
Solyc04g082740_SL2.50ch04:66310325..66309326	limit	START_END	D	-1000	-1	.	NA	NA	NA	NA
Solyc05g014280_SL2.50ch05:8093146..8092147	limit	START_END	D	-1000	-1	.	NA	NA	NA	NA
Solyc05g014280_SL2.50ch05:8093146..8092147	site	HSF21_10s	R	-65	-50	TCCAGAAAGTTCTAGG	9.7	5.3e-08	-16.745	7.272	1	1
Solyc05g014280_SL2.50ch05:8093146..8092147	site	HSF1AE_5t	D	-62	-50	AGAACTTTCTGGA	7.8	1.2e-06	-13.659	5.932	2	1
Solyc05g014280_SL2.50ch05:8093146..8092147	site	HSF1AE_5t	R	-65	-53	AGAAAGTTCTAGG	6.3	3.9e-05	-10.165	4.415	3	2
Solyc06g076520_SL2.50ch06:47548254..47547255	limit	START_END	D	-1000	-1	.	NA	NA	NA	NA
Solyc06g076520_SL2.50ch06:47548254..47547255	site	HSF1AE_5t	R	-190	-178	AGAAGTTTCTGGA	7.2	5e-06	-12.2	5.299	1	1
Solyc06g076520_SL2.50ch06:47548254..47547255	site	HSF21_10s	R	-190	-175	TGGAGAAGTTTCTGGA	6.3	8.5e-05	-9.377	4.073	2	1
Solyc06g076520_SL2.50ch06:47548254..47547255	site	HSF1AE_5t	R	-157	-145	AGACATTTCTAGA	5.9	8.7e-05	-9.347	4.06	3	2
Solyc06g076540_SL2.50ch06:47552521..47551522	limit	START_END	D	-1000	-1	.	NA	NA	NA	NA
Solyc06g076540_SL2.50ch06:47552521..47551522	site	HSF1AE_5t	R	-190	-178	AGAACATTCTGGA	8	6.8e-07	-14.198	6.166	1	1
Solyc06g076540_SL2.50ch06:47552521..47551522	site	HSF21_10s	D	-190	-175	TCCAGAATGTTCTCGA	8.4	1.5e-06	-13.407	5.822	2	1
Solyc06g076540_SL2.50ch06:47552521..47551522	site	HSF1AE_5t	D	-187	-175	AGAATGTTCTCGA	7.2	5e-06	-12.2	5.299	3	2
Solyc06g076540_SL2.50ch06:47552521..47551522	site	HSF21_10s	D	-157	-142	TCTACTAGGCTCTAGA	6.9	3e-05	-10.409	4.521	4	2
Solyc06g076540_SL2.50ch06:47552521..47551522	site	HSF21_10s	R	-190	-175	TCGAGAACATTCTGGA	6.8	3.7e-05	-10.213	4.435	5	3
Solyc06g076540_SL2.50ch06:47552521..47551522	site	HSF1AE_5t	R	-147	-135	AGACATTTCTAGA	5.9	8.7e-05	-9.347	4.06	6	3
Solyc06g076560_SL2.50ch06:47558714..47559713	limit	START_END	D	-1000	-1	.	NA	NA	NA	NA
Solyc06g076560_SL2.50ch06:47558714..47559713	site	HSF1AE_5t	R	-191	-179	AGAAGTTTCTGGA	7.2	5e-06	-12.2	5.299	1	1
Solyc06g076560_SL2.50ch06:47558714..47559713	site	HSF21_10s	R	-191	-176	TGGAGAAGTTTCTGGA	6.3	8.5e-05	-9.377	4.073	2	1
Solyc06g076560_SL2.50ch06:47558714..47559713	site	HSF1AE_5t	R	-158	-146	AGACATTTCTAGA	5.9	8.7e-05	-9.347	4.06	3	2
Solyc06g076570_SL2.50ch06:47563101..47564100	limit	START_END	D	-1000	-1	.	NA	NA	NA	NA
Solyc06g076570_SL2.50ch06:47563101..47564100	site	HSF21_10s	D	-186	-171	TCCCGAAAGTTCTCGA	7.7	6.7e-06	-11.91	5.172	1	1
Solyc06g076570_SL2.50ch06:47563101..47564100	site	HSF1AE_5t	R	-186	-174	AGAACTTTCGGGA	6.8	1.4e-05	-11.188	4.859	2	1
Solyc06g076570_SL2.50ch06:47563101..47564100	site	HSF1AE_5t	D	-183	-171	CGAAAGTTCTCGA	6.3	3.9e-05	-10.165	4.415	3	2
Solyc07g064020_SL2.50ch07:66319971..66320970	limit	START_END	D	-1000	-1	.	NA	NA	NA	NA
Solyc08g062340_SL2.50ch08:50914795..50913796	limit	START_END	D	-1000	-1	.	NA	NA	NA	NA
Solyc08g062340_SL2.50ch08:50914795..50913796	site	HSF21_10s	D	-28	-13	TCAGGAATGTTCTAGA	9.9	2.9e-08	-17.346	7.533	1	1
Solyc08g062340_SL2.50ch08:50914795..50913796	site	HSF1AE_5t	D	-25	-13	GGAATGTTCTAGA	8.3	1.8e-07	-15.509	6.736	2	1
Solyc08g062340_SL2.50ch08:50914795..50913796	site	HSF1AE_5t	R	-28	-16	AGAACATTCCTGA	6.6	2.1e-05	-10.778	4.681	3	2
Solyc08g062340_SL2.50ch08:50914795..50913796	site	HSF21_10s	R	-28	-13	TCTAGAACATTCCTGA	6.6	5.1e-05	-9.881	4.291	4	2
Solyc08g062340_SL2.50ch08:50914795..50913796	site	HSF21_10s	R	-18	-3	TCGATAATTGTCTAGA	6.3	8.5e-05	-9.377	4.073	5	3
Solyc08g062450_SL2.50ch08:51110492..51109493	limit	START_END	D	-1000	-1	.	NA	NA	NA	NA
Solyc08g062450_SL2.50ch08:51110492..51109493	site	HSF21_10s	R	-133	-118	AGTGGAAAGTTCTGGA	8.6	9.7e-07	-13.846	6.013	1	1
Solyc08g062450_SL2.50ch08:51110492..51109493	site	HSF1AE_5t	R	-133	-121	GGAAAGTTCTGGA	7.7	1.4e-06	-13.506	5.866	2	1
Solyc08g062450_SL2.50ch08:51110492..51109493	site	HSF21_10s	R	-208	-193	TCTACACTGGTCTAGA	6.3	8.5e-05	-9.377	4.073	3	2
Solyc08g078700_SL2.50ch08:62468844..62469843	limit	START_END	D	-367	-1	.	NA	NA	NA	NA
Solyc08g078700_SL2.50ch08:62468844..62469843	site	HSF21_10s	R	-104	-89	TGTAGAATGTTCCAGA	9.7	5.3e-08	-16.745	7.272	1	1
Solyc08g078700_SL2.50ch08:62468844..62469843	site	HSF1AE_5t	R	-104	-92	AGAATGTTCCAGA	7.6	1.7e-06	-13.257	5.757	2	1
Solyc08g078700_SL2.50ch08:62468844..62469843	site	HSF1AE_5t	D	-101	-89	GGAACATTCTACA	6.3	3.9e-05	-10.165	4.415	3	2
Solyc08g078700_SL2.50ch08:62468844..62469843	site	HSF21_10s	D	-149	-134	TCTACTAGCTTCTAGA	6.5	6.2e-05	-9.695	4.21	4	2
Solyc08g078700_SL2.50ch08:62468844..62469843	site	HSF21_10s	R	-81	-66	TCGAGAAACTTTTAGA	6.5	6.2e-05	-9.695	4.21	5	3
Solyc08g078700_SL2.50ch08:62468844..62469843	site	HSF21_10s	D	-104	-89	TCTGGAACATTCTACA	6.2	0.0001	-9.193	3.992	6	4
Solyc08g078710_SL2.50ch08:62471773..62472772	limit	START_END	D	-1000	-1	.	NA	NA	NA	NA
Solyc08g078720_SL2.50ch08:62474339..62475338	limit	START_END	D	-1000	-1	.	NA	NA	NA	NA
Solyc09g007140_SL2.50ch09:772056..771057	limit	START_END	D	-1000	-1	.	NA	NA	NA	NA
Solyc09g011710_SL2.50ch09:4979000..4978001	limit	START_END	D	-1000	-1	.	NA	NA	NA	NA
Solyc09g015000_SL2.50ch09:7426223..7427222	limit	START_END	D	-1000	-1	.	NA	NA	NA	NA
Solyc09g015020_SL2.50ch09:7439133..7440132	limit	START_END	D	-1000	-1	.	NA	NA	NA	NA
Solyc09g015020_SL2.50ch09:7439133..7440132	site	HSF21_10s	R	-847	-832	TGGAGTAGGTATTAGG	6.6	5.1e-05	-9.881	4.291	1	1
Solyc09g015020_SL2.50ch09:7439133..7440132	site	HSF1AE_5t	D	-163	-151	AGAATATCCTAGA	5.9	8.7e-05	-9.347	4.06	2	1
Solyc10g086680_SL2.50ch10:65454568..65453569	limit	START_END	D	-1000	-1	.	NA	NA	NA	NA
Solyc11g020330_SL2.50ch11:10855316..10856315	limit	START_END	D	-1000	-1	.	NA	NA	NA	NA
Solyc11g020330_SL2.50ch11:10855316..10856315	site	HSF1AE_5t	D	-135	-123	GGAACTTTCAAGA	6.6	2.1e-05	-10.778	4.681	1	1
Solyc11g020330_SL2.50ch11:10855316..10856315	site	HSF21_10s	D	-208	-193	TCTGGAAAGGTATAGT	6.4	7.2e-05	-9.543	4.144	2	1
Solyc11g020330_SL2.50ch11:10855316..10856315	site	HSF21_10s	R	-138	-123	TCTTGAAAGTTCCGAA	6.4	7.2e-05	-9.543	4.144	3	2
Solyc11g071560_SL2.50ch11:54986643..54985644	limit	START_END	D	-1000	-1	.	NA	NA	NA	NA
Solyc12g042830_SL2.50ch12:39615918..39616917	limit	START_END	D	-1000	-1	.	NA	NA	NA	NA
										References:	Differential gene expression during ripening (Krsticevic et al 2016)
										UP	up-regulated
										DOWN	down-regulated
										NDE	not differentially expressed
										NE	not expressed
