# Supplementary material for: Regulatory motifs found in the small heat shock protein (sHSP) gene family in tomato
Source: BMC Genomics. 2018 Dec 11;19(Suppl 8):860. doi: 10.1186/s12864-018-5190-z (PMC6288846; doi:10.1186/s12864-018-5190-z)
Supplement: Supplementary file 2 — Protein IDs and output tables after STRING analysis. Protein IDs induced under similar experimental conditions of heat stress in (1) WT tomato plants (where HsfA2 is present), (2) tomato protoplasts (where HsfA2 was inhibited using RNAi) and (3) WT Arabidopsis plants, were used as input for STRING analysis. Overlapping nodes corresponding to HSP70, HSP90, HSP100 and sHSPs families, are indicated in bold in the output tables. (XLSX 123 kb) [file 12864_2018_5190_MOESM2_ESM.xlsx]

## Sheet: 1.Heat stress WT tomato (HsfA2 
Gene ID	Protein ID
SOLYC05G055870	K4C2R2
SOLYC11G020330	K4D6Y5
SOLYC08G062340	K4CL22
SOLYC03G098240	P54767
SOLYC01G108250	K4B341
SOLYC09G005120	K4CQ02
SOLYC09G007270	K4CQB7
SOLYC03G082420	Q95661
SOLYC01G099800	K4B114
SOLYC04G082720	K4BVZ9
SOLYC03G115230	K4BL25
SOLYC04G014600	K4BPW4
SOLYC09G065610	K4CUI7
SOLYC09G015000	K4CRX4
SOLYC09G015020	K4CRX6
SOLYC09G015010	K4CRX5
SOLYC05G055010	K4C2H8
SOLYC01G095330	K4AZS2
SOLYC01G095340	K4AZS3
SOLYC01G095320	K4AZS1
SOLYC09G064380	K4CU68
SOLYC06G066540	K4C7S9
SOLYC04G011440	H1ZXA9
SOLYC06G060300	K4C6L1
SOLYC08G062450	Q96489
SOLYC06G084390	Q9ZRX6
SOLYC03G118060	K4BLV7
SOLYC06G072430	K4C8W3
SOLYC08G062960	D1M7W9
SOLYC01G104740	K4B246
SOLYC05G014280	Q8L470
SOLYC02G079930	Q4VUC5
SOLYC03G007960	Q0GGX1
SOLYC04G072160	K4BTK3
SOLYC06G074940	K4C9L0
SOLYC06G071750	K4C8P7
SOLYC11G072660	K4DAX3
SOLYC07G032510	K4CDJ2
SOLYC08G078700	O80432
SOLYC01G104740	K4B246
SOLYC02G079930	Q4VUC5
String output table: interactions, partial and combined scores
Family node1	#node1	Family node2	node2	coexpression	experimentally_determined_interaction	database_annotated	automated_textmining	combined_score
	Solyc09g005120.2.1	HSP70	hsc70.3	0.342	0.453	0.507	0.464	0.892
	DDTFR8		ER24	0.725	0	0	0.305	0.8
	HSFA2	HSP70	hsc70.3	0	0.186	0.507	0.436	0.753
HSP70	hsc70.3		ER24	0.143	0	0	0.691	0.723
	Solyc09g005120.2.1	HSP100	Solyc03g115230.2.1	0.343	0.293	0	0.428	0.711
HSP70	hsc70.3	HSP100	Solyc03g115230.2.1	0.314	0.256	0	0.46	0.7
	HSFA2		Solyc09g005120.2.1	0	0.069	0.507	0.38	0.69
	DDTFR8	HSP70	hsc70.3	0.212	0.086	0	0.5	0.608
sHSP	MTSHP	HSP70	hsc70.3	0.141	0.072	0	0.522	0.585
HSP100	Solyc03g115230.2.1	sHSP	HSP21	0.249	0.069	0	0.426	0.563
HSP100	Solyc03g115230.2.1		PSR	0.146	0	0	0.474	0.531
	HSFA2		DDTFR8	0	0.064	0.507	0.06	0.528
sHSP	vis1	HSP70	hsc70.3	0.141	0.072	0	0.417	0.494
	Solyc09g005120.2.1		DDTFR8	0.264	0.048	0	0.32	0.481
	Solyc09g005120.2.1	sHSP	vis1	0.182	0.18	0	0.284	0.477
sHSP	Solyc09g015020.1.1		Solyc09g005120.2.1	0.182	0.18	0	0.284	0.477
sHSP	Solyc09g015000.2.1		Solyc09g005120.2.1	0.182	0.18	0	0.284	0.477
	Solyc09g005120.2.1	sHSP	LOC544282	0.182	0.18	0	0.284	0.477
sHSP	er-sHSP		Solyc09g005120.2.1	0.182	0.18	0	0.284	0.477
	Solyc09g005120.2.1	sHSP	MTSHP	0.182	0.18	0	0.284	0.477
	Solyc09g005120.2.1	sHSP	HSP21	0.182	0.18	0	0.284	0.477
	Solyc09g005120.2.1	sHSP	HSP17.4	0.182	0.18	0	0.284	0.477
sHSP	Solyc09g015000.2.1	HSP70	hsc70.3	0.141	0.072	0	0.369	0.453
sHSP	LOC544282	HSP70	hsc70.3	0.141	0.072	0	0.369	0.453
HSP70	hsc70.3	sHSP	HSP21	0.141	0.072	0	0.369	0.453
	Solyc09g015020.1.1	HSP70	hsc70.3	0.141	0.072	0	0.369	0.453
sHSP	er-sHSP	HSP70	hsc70.3	0.141	0.072	0	0.369	0.453
sHSP	HSP17.4	HSP70	hsc70.3	0.141	0.072	0	0.369	0.453
sHSP	LOC544282	HSP100	Solyc03g115230.2.1	0.346	0.069	0	0.146	0.434
sHSP	HSP17.4	HSP100	Solyc03g115230.2.1	0.346	0.069	0	0.146	0.434

## Sheet: 2.Heat stress RNAi tomato (HsfA
Gene ID	Protein ID
Solyc08g062960	D1M7W9
SOLYC03G115230	K4BL25
SOLYC03G007890	K4BEL1
SOLYC04G011440	H1ZXA9
SOLYC09G015000	K4CRX4
SOLYC09G015020	K4CRX6
SOLYC08G062340	K4CL22
SOLYC08G078700	O80432
SOLYC05G014280	Q8L470
SOLYC09G007270	K4CQB7
String output table: interactions, partial and combined scores
Family node1	#node1	Family node2	node2	coexpression	experimentally_determined_interaction	database_annotated	automated_textmining	combined_score
HSP70	hsc70.3	HSP90	Solyc03g007890.2.1	0.338	0.801	0	0.477	0.925
HSP70	hsc70.3	HSP100	Solyc03g115230.2.1	0.314	0.256	0	0.46	0.7
HSP100	Solyc03g115230.2.1	HSP90	Solyc03g007890.2.1	0.355	0.108	0	0.451	0.656
sHSP	MTSHP	HSP70	hsc70.3	0.141	0.072	0	0.522	0.585
sHSP	Solyc09g015000.2.1	HSP90	Solyc03g007890.2.1	0.218	0	0	0.422	0.528
sHSP	MTSHP	HSP90	Solyc03g007890.2.1	0.218	0	0	0.422	0.528
sHSP	HSP17.4	HSP90	Solyc03g007890.2.1	0.218	0	0	0.422	0.528
sHSP	vis1	HSP90	Solyc03g007890.2.1	0.218	0	0	0.422	0.528
sHSP	Solyc09g015020.1.1	HSP90	Solyc03g007890.2.1	0.218	0	0	0.422	0.528
sHSP	vis1	HSP70	hsc70.3	0.141	0.072	0	0.417	0.494
sHSP	Solyc09g015000.2.1	HSP70	hsc70.3	0.141	0.072	0	0.369	0.453
sHSP	Solyc09g015020.1.1	HSP70	hsc70.3	0.141	0.072	0	0.369	0.453
sHSP	HSP17.4	HSP70	hsc70.3	0.141	0.072	0	0.369	0.453
sHSP	HSP17.4	HSP100	Solyc03g115230.2.1	0.346	0.069	0	0.146	0.434

## Sheet: 3.Heat stress WT Arabidopsis
Gene ID
AT1G03880
AT1G77120
AT2G32120
AT2G43535
AT2G43550
AT3G10020
AT3G22640
AT3G51600
AT4G25200
AT4G27670
AT4G28520
AT5G44120
AT5G51440
AT5G59720
AT5G64040
String output table: interactions, partial and combined scores
Family node1	#node1	Family node 2	node2	homology	coexpression	experimentally_determined_interaction	automated_textmining	combined_score
sHSP	HSP23.6	HSP70	HSP70T-2	0	0.745	0.089	0.45	0.861
sHSP	HSP21	HSP70	HSP70T-2	0	0.712	0.089	0.411	0.832
HSP70	AT5G51440	HSP70	HSP70T-2	0	0.644	0.089	0.402	0.789
HSP70	AT5G51440	sHSP	HSP23.6	0.968	0.717	0.144	0.739	0.753
sHSP	HSP21	sHSP	HSP23.6	0.807	0.695	0	0.67	0.734
sHSP	HSP18.2	HSP70	HSP70T-2	0	0.541	0.089	0.347	0.703
sHSP	HSP18.2	sHSP	HSP21	0.778	0.619	0	0.862	0.691
	CRU3		PAP85	0	0.659	0	0.093	0.677
	CRU3		CRU2	0.927	0.648	0	0.603	0.663
	PAP85		CRU2	0.619	0.539	0	0.093	0.548
sHSP	HSP18.2	sHSP	HSP23.6	0.73	0.467	0.061	0.472	0.541
HSP70	AT5G51440	sHSP	HSP21	0.838	0.442	0	0.63	0.498
sHSP	HSP18.2	HSP70	AT5G51440	0.724	0.437	0	0.402	0.495
